# Supplementary material for: Sessile Lifestyle Offers Protection against Copper Stress in Saccharolobus solfataricus
Source: Microorganisms. 2023 May 27;11(6):1421. doi: 10.3390/microorganisms11061421 (PMC10302679; doi:10.3390/microorganisms11061421)
Supplement: Supplementary file 1 [file microorganisms-11-01421-s001.zip]

Archive with 1 entries (1 files):
- microorganisms-2399198-supplementary.pdf
